# Supplementary material for: The Multivalent Polyampholyte Domain of Nst1, a P-Body-Associated Saccharomyces cerevisiae Protein, Provides a Platform for Interacting with P-Body Components
Source: Int J Mol Sci. 2022 Jul 2;23(13):7380. doi: 10.3390/ijms23137380 (PMC9266425; doi:10.3390/ijms23137380)
Supplement: Supplementary file 1 [file ijms-23-07380-s001.zip]

Archive with 1 entries (1 files):
- ijms-1761014-supplementary.pdf
